# Supplementary material for: Supramolecular Association between γ-Cyclodextrin and Preyssler-Type Polyoxotungstate
Source: Molecules. 2021 Aug 24;26(17):5126. doi: 10.3390/molecules26175126 (PMC8434062; doi:10.3390/molecules26175126)
Supplement: Supplementary file 1 [file molecules-26-05126-s001.zip]

Archive with 1 entries (1 files):
- molecules-1326508-supplementary.pdf
